# Supplementary material for: Patients who leave Emergency Department without being seen or during treatment in the Lazio Region (Central Italy): Determinants and short term outcomes
Source: PLoS One. 2018 Dec 12;13(12):e0208914. doi: 10.1371/journal.pone.0208914 (PMC6291150; doi:10.1371/journal.pone.0208914)
Supplement: S1 Table — (XLS) [file pone.0208914.s002.xls]

## Sheet: Suppl. Tab 1
S1 Table. ICD9-CM codes for identification of chronic comorbidities or diagnosis that could cause a post-acute status
Comorbidities	ICD-9-CM Code
Malignant cancer	140.0–208.9, V10
Diabetes	250.0-250.9
Obesity	278
Hematological diseases	280-285, 288, 289
Hypertension	401-405
Ischemic heart disease	410, 412, 429.7, 411, 413, 414
Heart failure	428
Arrhythmias	426, 427
Cerebrovascular diseases	430-432, 433, 434, 436, 437, 438
Vascular diseases	440-448, 557, 518.83, 518.89
COPD	491-492, 494, 496
Chronic diseases (liver, pancreas, intestine)	571-572, 577.1-577.9, 555, 556
Anemia and coagulopath	280, 281, 285.9, 286, 287.1, 287.3-287.5
Others: Disorders of lipoid metabolism, Organic psychotic conditions, Rheumatic heart disease, Endocarditis, Cardiomyopathy, Complications of heart disease, Nephritis and nephropathy, Other heart conditions,	272 ,290.0-290.4, 294.1, 331.0, 332, 391, 393-398, 421, 422, 425, 429, 582-583, 585-588, V42.0, V45.1, V56, (procedures 38.95, 39.95, 54.98, 55.6) 745, V15.1, V42.2, V43.2, V43.3, V45.0, V45.81, 36.1, V45.82, 00.66, 36.0, 00.61, 00.62, 38.01, 38.02, 38.11, 38.12, 38.31, 38.32, 35, 37.0, 37.1, 37.3, 37.4, 37.5, 37.6, 37.9, 38-39.5, esclusi: 38.01, 38.02, 38.5, 38.11, 38.12, 38.31, 38.32, 342, 344
Disturbi metabolismo lipidico	272
Forme e complicazioni mal definite di cardiopatie	290.0-290.4, 294.1, 331.0, 332
Cardiopatia reumatica	391, 393-398
Cardiomiopatie	421, 422
Endocardite e miocardite acuta	425
Altre condizioni cardiache	429
Nefropatie croniche	582-583, 585-588, V42.0, V45.1, V56 procedure 38.95, 39.95, 54.98, 55.6
Pregresso rivascolarizzazione cardiaca	745, V15.1, V42.2, V43.2, V43.3, V45.0
Pregressa angioplastica coronarica	V45.81, 36.1
Rivascolarizzazione cerebrovascolare	V45.82, 00.66, 36.0
Altro intervento sul cuore	00.61, 00.62, 38.01, 38.02, 38.11, 38.12, 38.31, 38.32
Altro intervento sui vasi	35, 37.0, 37.1, 37.3, 37.4, 37.5, 37.6, 37.9
Emiplegia e altre paralisi	38-39.5, esclusi: 38.01, 38.02, 38.5, 38.11, 38.12, 38.31, 38.32
Compromissione psico-fisica	342, 344
